# Supplementary material for: A model-based approach for simulating adaptive clinical studies with surrogate endpoints used for interim decision-making
Source: Contemp Clin Trials Commun. 2020 Apr 19;18:100562. doi: 10.1016/j.conctc.2020.100562 (PMC7205753; doi:10.1016/j.conctc.2020.100562)
Supplement: Multimedia component 1 [file mmc1.zip]

Archive with 1 entries (1 files):
- conctc_100562_A_model_based_approach_mmc1.R
