# Supplementary material for: A model-based approach for simulating adaptive clinical studies with surrogate endpoints used for interim decision-making
Source: Contemp Clin Trials Commun. 2020 Apr 19;18:100562. doi: 10.1016/j.conctc.2020.100562 (PMC7205753; doi:10.1016/j.conctc.2020.100562)
Supplement: Multimedia component 1 [file mmc1.zip › conctc_100562_A_model_based_approach_mmc1.R]

########## A model based approach using surrogate for IA decision making ########
library(asd)
library(survival)

select.test = function(alpha=0.025, n1=30, n2=120, n.arm=4, fut.thre=seq(0.1,0.5,by=0.1),
                            event.rate=c(0.25,0.30,0.30,0.45), by.time=96, 
                            slope=-2, intercept=2, noise.sd=2, dropout.rate=0.05,
                            enroll.t=24, IA.t=72){
  
  #n.arm is number of arms, including control arm
  #n1 and n2 are sample size per arm for stage 1 and 2
  #alpha is one-sided level
  #fut.thre needs to be positive value
  #enroll.t is how long the surrogate takes to be observed
  
  
  sur.all <- matrix(-99, (n1+n2), n.arm) -> pri.all -> dr.all
  for (ii in 1:n.arm){
    
    rate.lambda = -log(1-event.rate[ii])/by.time
    exp.t = rexp(n=(n1+n2), rate=rate.lambda)
    
    noise = rnorm(n=(n1+n2), mean=0, sd=noise.sd)
    surrogate = round((log(exp.t) - noise - intercept)/slope) #need integer
    
    surrogate = ifelse(surrogate>= 4, 4, surrogate)
    surrogate = ifelse(surrogate<= -4, -4, surrogate)
    
    sur.all[ ,ii] = surrogate
    pri.all[ ,ii] = exp.t
    dr.all[ ,ii] = rexp(n=(n1+n2), rate=-log(1-dropout.rate)/by.time)
    
    
  }
  
  ob.pri = pmin(pri.all, dr.all, by.time)
  cen.pri = 1*(pri.all<=dr.all & pri.all<=by.time)
  nn=n1+n2
  
  mean.sur = apply(sur.all[1:n1, ], 2, sum) / n1   #this is a vector
  
  dif.sur = mean.sur - mean.sur[1]
  
  index1 = order(dif.sur)[n.arm]
  
  n.eve.go = apply(cen.pri, 2, sum)[index1]
  n.eve.ctrl = apply(cen.pri, 2, sum)[1]
  
  
  #create data at IA, be careful with censoring
  cut.IA = seq(IA.t, enroll.t, length=n1)
  cut.IA.all = matrix(rep(cut.IA, n.arm), n1, n.arm)
  ob.pri.IA = pmin(pri.all[1:n1, ], dr.all[1:n1, ], by.time, cut.IA.all)
  
  cen.pri.IA = 1*(pri.all[1:n1, ]<=dr.all[1:n1, ] & pri.all[1:n1, ]<=by.time & pri.all[1:n1, ]<=cut.IA.all)
  
  
  n.eve1.go = apply(cen.pri.IA, 2, sum)[index1]  #number of events for selected arm stage 1
  n.eve1.ctrl = apply(cen.pri.IA, 2, sum)[1]
  
  df.IA = data.frame(TT=c(ob.pri.IA[ ,1], ob.pri.IA[ ,index1]), CEN=c(cen.pri.IA[ ,1], cen.pri.IA[ ,index1]),
                     TRT=c(rep("Ctrl", n1), rep("Sel", n1)) )
  
  
  df.all = data.frame(TT=c(ob.pri[ ,1], ob.pri[ ,index1]), CEN=c(cen.pri[ ,1], cen.pri[ ,index1]),
                      TRT=c(rep("Ctrl", nn), rep("Sel", nn))  )
  df.all$STAGE = rep(c(rep("One", n1), rep("Two", n2)) , 2)
  
  part1 = survdiff(Surv(TT, CEN) ~ TRT, data=df.IA) 
  all.z1 = rep(-Inf, (n.arm-1))
  all.z1[(index1 - 1)] = sqrt(part1$chisq)
  
  
  aaa = 2:n.arm    #continue f-u for stage 1 patients in dropped arms
  left = aaa[(aaa==index1)==FALSE]   #the arms disregarded at interim
  disregard1 = left[1]
  disregard2 = left[2]
  
  
  df.all.dis1 = data.frame(TT=c(ob.pri.IA[ ,1], ob.pri.IA[ ,disregard1]), CEN=c(cen.pri.IA[ ,1], cen.pri.IA[ ,disregard1]),
                           TRT=c(rep("Ctrl", n1), rep("Sel", n1))  )
  part1.dis1 = survdiff(Surv(TT, CEN) ~ TRT, data=df.all.dis1) 
  all.z1[(disregard1 - 1)] = sqrt(part1.dis1$chisq)
  
  
  
  df.all.dis2 = data.frame(TT=c(ob.pri.IA[ ,1], ob.pri.IA[ ,disregard2]), CEN=c(cen.pri.IA[ ,1], cen.pri.IA[ ,disregard2]),
                           TRT=c(rep("Ctrl", n1), rep("Sel", n1))  )
  part1.dis2 = survdiff(Surv(TT, CEN) ~ TRT, data=df.all.dis2) 
  all.z1[(disregard2 - 1)] = sqrt(part1.dis2$chisq)
  
  
  
  unstan1 = sqrt(part1$chisq) * sqrt((n.eve1.go+n.eve1.ctrl)/4)
  part.all = survdiff(Surv(TT, CEN) ~ TRT, data=df.all) 
  tmp.var = (n.eve.go + n.eve.ctrl - n.eve1.go - n.eve1.ctrl)/4
  all.z2 = rep(-Inf, (n.arm-1))
  all.z2[(index1 - 1)] = (sqrt(part.all$chisq)*sqrt((n.eve.go+n.eve.ctrl)/4) - unstan1)/sqrt(tmp.var)
  
  
  specify = rep(0, (n.arm-1))  #specify which arm is selected
  specify[(index1 - 1)] = 1
  
  dun1 = dunnett.test(all.z1)
  dun2 = dunnett.test(all.z2, select = specify)
  combine = combn.test(dun1, dun2, weight=n1/(n1+n2), method="invnorm") 
  result=hyp.test(combine, level=alpha, full.hyp = TRUE)
  
  
  
  rej = ifelse(dif.sur[index1]>=fut.thre, result$reject[1, (index1-1)], 0) #a vector
  arm.select = ifelse(dif.sur[index1]>=fut.thre, index1, -999) #a vector
  suppose.go.rej = ifelse(dif.sur[index1]>=fut.thre, -999, result$reject[1, (index1-1)]) #a vector
  #when control arm is the best arm at IA, trial is not carried forward, suppose.go.rej return value NA
  
  
  return(list(rej=rej, arm.select=arm.select, mean.sur=mean.sur, dif.sur=dif.sur, n.eve.go=n.eve.go,
              n.eve.ctrl=n.eve.ctrl, suppose.go.rej=suppose.go.rej, mean.sur.pbo=mean.sur[1],
              mean.sur.act=mean.sur[n.arm]) )
  
  
  
  
}
